# Supplementary material for: How Does LC/MS Compare to UV in Coffee Authentication and Determination of Antioxidant Effects? Brazilian and Middle Eastern Coffee as Case Studies
Source: Antioxidants (Basel). 2022 Jan 7;11(1):131. doi: 10.3390/antiox11010131 (PMC8773014; doi:10.3390/antiox11010131)
Supplement: Supplementary file 1 [file antioxidants-11-00131-s001.zip]

Archive with 1 entries (1 files):
- antioxidants-1470390-supplementary.pdf
